# Supplementary material for: The RAS‐related GTPase RHOB confers resistance to EGFR‐tyrosine kinase inhibitors in non‐small‐cell lung cancer via an AKT‐dependent mechanism
Source: EMBO Mol Med. 2016 Dec 22;9(2):238–50. doi: 10.15252/emmm.201606646 (PMC5286377; doi:10.15252/emmm.201606646)
Supplement: Supplementary file 3 — Source Data for Expanded View and Appendix [file EMMM-9-238-s006.zip]

Archive with 10 entries (9 files):
- EMM_06646_EV_Appendix_Source_Data/
- EMM_06646_EV_Appendix_Source_Data/.DS_Store
- EMM_06646_EV_Appendix_Source_Data/Figure_EV2/EMM_06646_Fig_EV2_source_data.pdf
- EMM_06646_EV_Appendix_Source_Data/Figure_EV3/EMM_06646_Fig_EV3_source_data.pdf
- EMM_06646_EV_Appendix_Source_Data/Figure_EV4/EMM_06646_Fig_EV4_source_data.pdf
- EMM_06646_EV_Appendix_Source_Data/Figure_EV5/EMM_06646_Fig_EV5_source_data.pdf
- EMM_06646_EV_Appendix_Source_Data/Figure_S1/EMM_06646_Fig_S1_source_data.pdf
- EMM_06646_EV_Appendix_Source_Data/Figure_S2/EMM_06646_Fig_S2_source_data.pdf
- EMM_06646_EV_Appendix_Source_Data/Figure_S3/EMM_06646_Fig_S3_source_data.pdf
- EMM_06646_EV_Appendix_Source_Data/Figure_S7/EMM_06646_Fig_S7_source_data.pdf
